# Supplementary material for: Neurodevelopmental performance among pre-schoolers treated for severe anaemia at Lira Regional Referral Hospital, Uganda
Source: PLoS One. 2020 Nov 4;15(11):e0240694. doi: 10.1371/journal.pone.0240694 (PMC7641407; doi:10.1371/journal.pone.0240694)
Supplement: S1 File — File containing primary data used in the analysis of cognitive, language and motor outcomes. (XLS) [file pone.0240694.s001.xls]

## Sheet: 20190320 final Z scores by regr
studyID	participanttype	zcognition	zgross	zfine	zreceptive	zexpressive	ztotallanguagescorefinal	ztotalmotorscorefinal	mother_age	mother education	mother employed	father education	father_age	father employed	parents civil status	numberofsiblings	social economic status by PCA
C001	Control	0.29	0.08	0.12	-0.4	0.16	-0.11	0.1	4	1	1	1	5	1	1	4	2
C002	Control	-0.13	-0.07	-0.28	-0.56	-0.48	-0.53	-0.17	3	1	1	1	4	0	3	1	3
C003	Control	-0.55	0.61	-0.65	-0.28	-0.31	-0.3	0.03	2	1	0	2	3	1	2	0	4
C004	Control	0.1	0.9	0.41	0.08	-0.05	0.02	0.69	2	2	1	3	4	1	1	0	5
C005	Control	-0.37	-0.32	-0.29	-0.12	-0.51	-0.34	-0.31	4	1	0	1	5	0	1	5	2
C006	Control	-0.09	-0.33	-0.29	0.13	0.32	0.24	-0.32	2	1	0	4	2	0	3	0	4
C007	Control	0.58	0.48	0.96	0.11	0.27	0.2	0.72	3	1	0	3	4	0	1	2	1
C008	Control	-0.36	-0.19	0.39	-0.13	-0.34	-0.24	0.08	2	2	0	2	4	1	1	1	5
C009	Control	0.01	-0.49	0.27	0.11	-0.02	0.04	-0.14	2	2	0	4	3	1	1	1	5
C010	Control	0.93	0.29	0.46	0.29	0.3	0.3	0.38	4	1	0	1	5	0	1	4	1
C011	Control	-0.32	0.07	-0.27	-0.46	-0.42	-0.45	-0.09	2	1	0	1	2	0	3	0	5
C012	Control	0.03	-0.72	0.12	0.17	0.13	0.15	-0.34	3	1	0	4	4	1	1	2	5
C015	Control	-0.27	0.01	-0.03	-0.53	-0.34	-0.44	-0.01	4	1	0	1	5	0	1	4	2
C016	Control	0.35	-0.1	0.09	-0.4	-0.17	-0.29	-0.01	2	2	0	3	3	0	1	2	5
C017	Control	-0.43	-0.07	-0.43	0.05	-0.16	-0.06	-0.24	4	1	0	4	5	1	1	5	4
C018	Control	0.18	0.6	0.79	0.98	0.23	0.6	0.71	2	1	1	2	3	1	2	1	2
C021	Control	0.35	0.26	0.49	-0.25	0.04	-0.09	0.37	4	1	0	4	4	1	1	3	4
C022	Control	0.24	-0.36	0.17	0.44	0.39	0.42	-0.12	1	1	0	2	2	0	1	1	2
C023	Control	-0.09	0.82	0	0.33	0.24	0.29	0.45	4	1	0	1	5	0	1	3	2
C024	Control	0.39	-0.38	0.21	0.23	0.33	0.29	-0.11	3	2	1	3	4	1	1	3	5
C025	Control	0.41	0.21	0	-0.51	-0.47	-0.5	0.12	5	1	0	4	5	1	1	5	4
C026	Control	0.61	0.75	1.09	0.06	0.48	0.29	0.93	3	3	0	5	4	1	1	5	1
C027	Control	0.19	0.05	0.21	-0.3	-0.17	-0.24	0.13	2	2	1	4	3	1	1	2	4
C031	Control	-0.16	0.74	-0.26	0.3	0.3	0.31	0.28	5	1	0	1	5	1	1	6	3
C035	Control	-0.23	-0.34	-0.17	-0.14	-0.09	-0.12	-0.27	3	1	0	1	4	0	1	4	1
C037	Control	0.04	0.51	0.04	-0.27	-0.26	-0.27	0.3	4	1	0	1	4	1	1	5	2
C039	Control	-0.26	-0.09	-0.67	-0.07	-0.36	-0.23	-0.36	4	1	0	1	4	0	1	4	3
C049	Control	-0.03	0.78	0.01	-0.84	-0.64	-0.75	0.43	1	1	0	1	5	1	1	0	4
C050	Control	0.25	0.57	0.31	0.2	0.84	0.55	0.46	2	1	0	4	4	1	1	0	4
C051	Control	0.08	-0.29	-0.08	-0.31	-0.28	-0.3	-0.2	4	1	0	1	4	1	1	4	5
C052	Control	0.29	0.34	0	-0.2	2.47	1.25	0.18	4	1	0	1	4	1	1	4	2
C053	Control	-0.08	-0.33	0.14	-0.49	-0.2	-0.34	-0.12	2	1	0	1	3	1	1	1	4
C054	Control	-0.12	0.75	0.38	0.3	0.21	0.26	0.59	4	4	1	4	4	1	1	3	5
C055	Control	0.18	0.22	0.84	-0.11	0.35	0.14	0.52	4	4	1	4	4	1	1	3	5
C056	Control	0.21	0.09	0.48	0.47	0.56	0.53	0.28	2	1	0	2	4	1	1	1	4
C057	Control	0.94	0.72	0.3	0.42	0.38	0.41	0.54	3	1	0	4	4	1	1	3	3
C058	Control	0.62	0.15	-0.17	-0.17	0.24	0.05	0	3	1	0	1	4	1	1	1	2
C059	Control	0.09	-0.32	0.49	-0.14	0.1	-0.01	0.06	4	1	0	4	4	1	1	2	3
C060	Control	0.69	-0.01	0.92	0.62	0.49	0.56	0.43	2	1	0	4	4	1	1	1	2
C061	Control	-0.2	0.1	-0.06	0.3	0.5	0.41	0.03	4	1	0	1	4	0	1	4	3
C062	Control	-0.33	-0.44	0.1	-0.42	-0.21	-0.32	-0.19	3	1	0	1	4	0	1	3	3
C063	Control	0.09	-0.34	0.18	-0.58	-0.25	-0.41	-0.1	3	1	0	1	4	0	1	2	4
C064	Control	0.59	-0.09	-0.02	0.1	-0.33	-0.13	-0.06	2	1	0	2	3	1	1	2	3
C065	Control	-0.24	0.23	-0.39	-0.39	-0.14	-0.26	-0.06	3	1	1	1	4	0	1	2	4
C066	Control	-0.21	-0.45	-0.45	-0.32	-0.04	-0.17	-0.46	4	1	0	1	4	0	1	5	3
C067	Control	-0.1	-0.41	-0.7	-0.04	-0.28	-0.17	-0.56	4	1	0	1	5	0	1	4	4
C068	Control	-0.33	-0.52	-0.48	-0.6	-0.52	-0.57	-0.52	3	1	0	1	5	0	1	3	1
C069	Control	0.01	-0.36	-0.41	0.25	0.13	0.19	-0.4	2	2	0	4	3	1	1	0	3
C070	Control	0.22	0.41	-0.18	-0.57	-0.41	-0.49	0.14	2	1	0	1	2	1	1	0	4
C071	Control	0.2	0.03	-0.29	0.16	0.25	0.21	-0.12	3	2	1	3	4	1	3	1	5
C072	Control	0.01	0.18	-0.43	-0.5	-0.45	-0.48	-0.1	3	1	0	1	4	0	1	3	2
C073	Control	-0.03	-0.16	-0.38	0.25	-0.34	-0.07	-0.27	4	1	0	1	5	0	1	3	3
C074	Control	0.01	-0.37	-0.2	-0.28	-0.06	-0.17	-0.3	3	1	0	1	4	0	1	3	4
C075	Control	-0.13	-0.23	-0.18	-0.27	-0.66	-0.49	-0.21	2	1	0	1	2	0	1	0	3
C076	Control	-0.4	-0.38	-0.11	-0.42	-0.43	-0.43	-0.26	4	2	1	2	4	1	3	2	5
C077	Control	0.1	-0.3	-0.2	0.12	-0.03	0.04	-0.26	4	1	0	1	4	0	3	4	3
C078	Control	0.08	0.4	0.02	-0.05	0.32	0.15	0.23	2	1	0	4	3	1	1	1	3
C079	Control	-0.18	0.28	-0.08	0.38	0.49	0.44	0.11	3	1	0	4	3	1	1	0	4
C080	Control	-0.13	0.59	0.03	0.6	0.7	0.67	0.34	4	1	0	1	4	1	1	3	1
C081	Control	-0.35	-0.18	-0.09	0.34	0.28	0.31	-0.14	2	1	0	1	3	0	1	2	2
C082	Control	-0.44	-0.05	0.41	-0.02	-0.43	-0.24	0.17	2	1	0	1	2	0	1	0	2
C083	Control	-0.29	0.17	-0.08	0.16	0.29	0.23	0.05	4	1	0	1	4	0	1	4	4
C084	Control	0.21	-0.02	0.38	0.08	0.57	0.35	0.17	2	1	0	1	3	0	1	1	2
C085	Control	-0.13	0.17	0.23	0.58	0.38	0.49	0.21	2	1	0	1	3	1	1	0	2
C086	Control	-0.26	-0.05	0.29	0.61	-0.16	0.21	0.11	2	1	0	1	3	0	1	1	3
C087	Control	-0.46	0.03	0.13	-0.28	-0.46	-0.38	0.08	4	1	0	1	4	1	1	4	1
C088	Control	-0.39	-1.03	-0.43	-0.08	-0.41	-0.26	-0.77	2	1	0	1	3	0	1	0	4
C089	Control	-0.17	-0.14	-0.25	-0.01	-0.27	-0.15	-0.2	2	1	0	4	2	1	1	0	4
C090	Control	0	0.04	0.52	0.01	-0.18	-0.09	0.27	1	1	0	1	2	0	1	1	3
C091	Control	-0.15	-0.53	-0.49	-0.03	-0.28	-0.17	-0.52	5	2	1	4	5	1	1	6	3
C092	Control	0.12	-0.4	-0.33	0.13	-0.25	-0.07	-0.38	4	1	0	1	4	1	1	3	2
C093	Control	-0.28	-0.04	-0.05	-0.36	-0.37	-0.38	-0.05	4	2	1	4	5	1	1	4	3
C094	Control	-0.1	0.11	-0.2	0.02	-0.31	-0.16	-0.03	4	4	1	4	4	1	1	3	5
C095	Control	0.09	-0.36	-0.35	0.42	-0.42	-0.03	-0.36	4	4	1	4	4	1	1	1	3
C096	Control	0.07	-0.31	-0.41	-0.39	-0.28	-0.34	-0.37	2	2	0	3	3	0	1	1	4
C097	Control	-0.38	-0.86	-0.57	-0.11	-0.34	-0.24	-0.75	2	1	0	2	2	0	1	0	2
C098	Control	-0.27	-0.29	-0.25	-0.19	-0.47	-0.35	-0.28	2	1	0	4	3	1	1	0	2
C099	Control	-0.44	-0.73	-0.42	0.15	-0.02	0.06	-0.6	4	4	1	4	4	1	1	3	3
C100	Control	0.2	0.04	0.53	-0.07	-0.32	-0.21	0.27	4	1	0	1	4	0	1	3	1
C101	Control	0.24	0.31	0.2	0.33	0.34	0.34	0.27	3	1	0	1	4	0	1	3	1
C102	Control	-0.6	0.26	-0.41	-0.27	-0.09	-0.18	-0.06	2	1	0	4	4	1	3	2	2
C103	Control	0.28	0.67	0.16	0.48	0.46	0.48	0.44	2	2	0	4	3	1	1	0	3
C104	Control	-0.15	-0.03	-0.18	-0.18	-0.03	-0.1	-0.1	1	1	0	1	2	0	1	0	1
C105	Control	-0.13	0.13	-0.29	0.87	0.32	0.59	-0.07	4	1	0	1	5	0	1	5	2
C106	Control	-0.37	-0.44	-0.11	-0.31	0.16	-0.06	-0.3	2	1	0	1	4	0	1	3	3
C107	Control	0.32	0.04	0.17	0.61	0.26	0.43	0.1	4	1	0	1	5	1	1	5	2
C108	Control	-0.26	-0.38	-0.07	0.34	0	0.16	-0.24	1	1	0	1	4	1	1	0	3
C109	Control	0.47	0.13	0.11	0.84	0.22	0.52	0.12	3	1	0	4	4	1	1	3	3
P001	Anaemic	-0.39	-6.05	-0.28	-1.25	-3.91	-2.72	-3.45	4	1	1	1	4	0	1	3	2
P002	Anaemic	0.54	0.36	0.37	-0.16	0.06	-0.04	0.37	5	0	0	2	5	1	1	7	3
P004	Anaemic	-0.85	-0.73	-0.27	-0.43	-0.35	-0.4	-0.53	3	0	1	1	5	1	1	3	1
P005	Anaemic	-0.07	0.09	-0.86	-0.74	-0.67	-0.72	-0.36	2	1	0	2	3	1	1	2	2
P006	Anaemic	0.08	-1.26	0.16	-0.14	-0.37	-0.26	-0.62	2	1	0	1	4	0	2	2	1
P007	Anaemic	-0.05	0.52	0.67	0.23	-0.33	-0.07	0.6	4	1	0	2	5	0	1	5	2
P008	Anaemic	0.06	0.43	0.09	0.64	0.28	0.46	0.28	5	1	0	5	3	0	1	3	2
P009	Anaemic	-1.09	-2.28	-1.13	-1.18	-2.36	-1.85	-1.79	3	1	0	1	3	1	1	3	5
P010	Anaemic	-0.17	0.13	-0.09	-0.5	-0.46	-0.49	0.03	4	1	0	4	4	1	1	4	5
P011	Anaemic	-0.34	-0.02	-3.88	-0.61	-0.47	-0.54	-1.86	2	1	0	1	4	0	1	2	1
P012	Anaemic	0.06	-0.75	-0.12	-0.28	-0.27	-0.28	-0.47	3	1	0	1	4	1	1	1	1
P013	Anaemic	-0.45	-1.58	-0.85	-0.39	-0.31	-0.36	-1.27	2	1	0	1	2	1	1	0	3
P014	Anaemic	-4.1	-1.24	-4.72	-3.38	-3.31	-3.42	-2.92	4	1	0	1	4	0	1	2	2
P015	Anaemic	-1.45	-1.83	-0.68	-1.72	-1.58	-1.68	-1.33	4	2	0	4	4	1	1	3	5
P016	Anaemic	-0.05	0.19	1.04	0.83	-0.24	0.27	0.6	3	1	0	1	4	0	1	2	1
P017	Anaemic	-1.74	-0.29	-0.72	-0.91	-0.87	-0.91	-0.5	2	1	1	1	3	1	1	0	1
P018	Anaemic	0.25	-0.03	-0.31	-0.81	-0.57	-0.69	-0.16	3	1	0	1	3	0	1	3	1
P019	Anaemic	-0.82	0.02	0.64	-0.52	-0.1	-0.3	0.31	3	1	0	1	3	1	1	2	1
P020	Anaemic	-0.01	0.87	0.97	0.86	0.45	0.66	0.94	3	1	0	1	4	0	1	3	2
P021	Anaemic	-0.31	0.33	0.4	-0.26	-0.32	-0.3	0.37	2	1	0	1	5	0	1	1	4
P022	Anaemic	-0.31	-1.35	-3.21	-0.92	-1.29	-1.14	-2.27	4	1	0	1	5	0	3	5	3
P023	Anaemic	-3.08	-0.65	-3.16	-1.3	-0.39	-0.83	-1.86	2	1	0	1	4	0	1	0	2
P024	Anaemic	-0.18	0.43	-0.32	0.04	-0.48	-0.24	0.09	3	1	0	1	4	1	1	4	5
P025	Anaemic	-0.15	0.13	0.84	-0.04	-0.24	-0.15	0.47	3	1	1	1	4	0	3	0	4
P026	Anaemic	-0.09	0.03	0.66	0.03	-0.12	-0.05	0.33	5	1	0	1	4	1	1	5	3
P027	Anaemic	-0.82	-0.14	0.14	-0.35	-0.03	-0.19	-0.01	3	2	0	3	4	1	1	1	5
P028	Anaemic	-0.09	-0.15	-0.82	-1.23	-1.28	-1.29	-0.47	2	2	1	2	4	0	3	0	4
P029	Anaemic	-0.94	-1.85	-2.2	-0.44	-0.48	-0.47	-2.06	1	1	0	1	1	0	1	1	4
P030	Anaemic	-0.08	-0.52	-0.89	-0.77	-1.28	-1.07	-0.71	4	1	0	1	4	0	1	3	3
P031	Anaemic	-0.44	0.47	-0.18	-0.18	0	-0.09	0.17	2	4	0	1	2	1	1	1	4
P032	Anaemic	-0.23	0.34	-0.09	-0.72	-0.23	-0.47	0.15	1	1	0	4	2	1	1	0	1
P034	Anaemic	-2.99	-3.35	-3.6	-1.61	-2.03	-1.87	-3.55	3	4	0	4	4	1	1	0	5
P035	Anaemic	-1.2	-0.52	-0.37	-0.44	-0.5	-0.48	-0.46	2	1	0	1	3	0	1	1	4
P036	Anaemic	-0.23	-1.27	-0.28	-0.14	-0.19	-0.17	-0.83	2	1	0	1	2	1	1	0	1
P037	Anaemic	-0.2	0.4	0.93	-0.98	-0.97	-0.99	0.66	4	1	0	4	5	1	1	5	1
P038	Anaemic	-0.17	-0.31	0.03	-0.26	-0.34	-0.31	-0.15	1	1	0	1	2	1	3	0	1
P041	Anaemic	-0.42	-0.64	-0.54	-0.97	-3.35	-2.29	-0.61	2	1	0	1	3	0	1	0	1
P042	Anaemic	-0.3	-1.02	-0.3	-0.27	-0.31	-0.3	-0.71	2	1	0	1	3	0	1	2	1
P043	Anaemic	-0.15	-0.62	-0.72	-0.7	-0.92	-0.84	-0.68	3	1	0	1	4	0	1	0	4
P044	Anaemic	0.21	-0.4	0.07	0	-0.1	-0.06	-0.19	5	5	0	1	4	1	1	2	5
P045	Anaemic	-0.12	-0.28	0.01	-0.07	-0.41	-0.26	-0.15	3	1	0	1	4	0	1	3	2
P046	Anaemic	0.32	0.04	0.07	-0.22	-0.18	-0.2	0.05	3	1	1	2	4	1	1	3	5
P047	Anaemic	0.62	1.08	1.07	0.94	-0.33	0.28	1.1	4	1	0	1	4	0	1	4	3
P048	Anaemic	-0.09	0.5	1.31	0.35	-0.02	0.16	0.9	4	1	1	4	4	1	1	5	5
P049	Anaemic	0.84	1.3	1.42	0.24	0.35	0.31	1.39	2	1	0	1	3	0	1	1	4
P050	Anaemic	-0.35	-1.77	-0.55	-0.3	-0.32	-0.32	-1.23	2	2	0	2	3	0	2	0	1
P051	Anaemic	-0.09	0.22	0.38	-0.35	-0.26	-0.31	0.3	2	1	0	5	4	0	3	1	2
P052	Anaemic	0.09	-0.72	-0.1	-0.26	-0.25	-0.26	-0.44	2	1	0	1	3	1	1	2	1
P053	Anaemic	-0.32	-0.81	-0.55	-0.17	-0.34	-0.27	-0.71	2	1	0	1	3	0	1	4	1
P054	Anaemic	-0.27	-0.16	-0.39	-0.14	-0.1	-0.12	-0.27	3	1	0	2	3	1	1	1	5
P055	Anaemic	-0.19	-0.54	-0.09	-0.14	-0.16	-0.16	-0.34	1	1	0	2	3	0	1	0	1
P056	Anaemic	-0.58	-0.76	-0.48	-0.78	-0.6	-0.7	-0.65	3	1	0	1	4	0	1	3	2
P057	Anaemic	-0.25	-0.53	-0.48	0.26	-3.24	-1.64	-0.52	3	2	1	3	4	1	1	1	5
P058	Anaemic	-1.26	-0.94	-1.27	-0.59	-0.51	-0.56	-1.12	4	1	0	1	5	0	1	3	2
P059	Anaemic	-0.3	-0.5	-0.59	-0.67	-0.9	-0.81	-0.55	1	1	0	1	2	1	1	0	1
P061	Anaemic	0.22	0.09	0.49	-0.22	0.01	-0.1	0.29	3	1	0	1	3	1	1	3	1
P062	Anaemic	0.15	0.97	0.57	0.17	0.15	0.16	0.8	4	1	0	4	4	1	1	3	2
P063	Anaemic	-0.31	0.41	1	0.77	0.32	0.54	0.7	3	0	0	1	4	0	1	4	2
P064	Anaemic	0.58	-0.14	-2.57	0.07	-0.23	-0.09	-1.3	2	1	0	1	3	0	1	1	4
P065	Anaemic	0.09	-0.23	-0.19	-0.14	-0.23	-0.19	-0.22	2	1	0	2	3	0	1	1	4
P066	Anaemic	-0.57	-0.64	-1.79	-0.25	-0.77	-0.54	-1.2	1	1	0	1	2	0	1	0	4
P067	Anaemic	0.58	-0.13	0.91	0.59	-0.05	0.26	0.36	4	1	0	1	5	0	1	4	3
P068	Anaemic	-0.14	-0.02	0.08	-0.19	-0.1	-0.15	0.03	2	1	0	1	3	0	1	1	3
P069	Anaemic	-0.12	0.52	0.25	0.04	0.32	0.2	0.41	3	1	0	4	4	1	1	3	5
P070	Anaemic	-0.01	0.14	0.09	-0.4	-0.41	-0.41	0.12	2	1	0	1	3	0	1	2	1
P071	Anaemic	0.22	0.53	0.92	0.06	0.24	0.16	0.73	4	1	0	1	4	0	1	4	3
P072	Anaemic	-0.18	0.1	0.18	0.28	0.19	0.24	0.14	2	1	0	1	2	0	1	1	4
P073	Anaemic	-0.45	-0.4	-0.91	0.01	-0.02	-0.01	-0.65	2	1	0	1	3	0	1	6	4
P074	Anaemic	-0.4	-0.34	-0.21	-0.84	-1.11	-1	-0.29	1	1	0	1	2	0	1	1	1
P075	Anaemic	0	-0.32	0.15	-0.02	-0.13	-0.08	-0.11	2	1	0	1	3	1	1	2	2
P076	Anaemic	-0.09	1.36	0.25	0.05	-0.07	-0.01	0.86	1	1	0	1	2	1	2	0	1
P077	Anaemic	-0.58	-0.2	-0.55	-0.97	-0.96	-0.99	-0.37	2	1	0	1	3	0	1	1	1
P078	Anaemic	-0.37	-0.73	-0.98	-0.27	-0.54	-0.42	-0.86	1	1	0	1	2	1	1	1	4
P079	Anaemic	-0.37	-1.54	-0.92	-0.68	-0.35	-0.51	-1.28	4	1	0	4	5	1	1	8	3
P080	Anaemic	0.06	0.04	-0.21	-0.51	-0.29	-0.4	-0.07	4	1	0	1	4	0	1	5	3
P081	Anaemic	-0.28	0.02	0.85	-0.1	-0.2	-0.15	0.41	1	1	0	2	2	0	1	0	2
P082	Anaemic	0.07	0.21	-0.07	0.5	0.32	0.41	0.08	3	1	0	4	4	1	1	4	4
P083	Anaemic	0.31	-0.49	-1	-0.4	-0.58	-0.51	-0.75	4	1	0	1	4	0	1	3	3
P084	Anaemic	-0.25	0.5	0.32	0.21	-0.35	-0.09	0.43	3	1	0	1	3	1	3	2	4
P085	Anaemic	-0.47	-0.67	-0.22	-0.55	-0.67	-0.63	-0.47	3	1	0	1	2	0	1	2	1
P086	Anaemic	0.31	0.09	0.4	-0.55	-0.31	-0.43	0.24	3	1	0	2	4	1	1	4	5
P087	Anaemic	-0.39	-0.19	0.33	-0.8	-0.54	-0.68	0.05	4	1	0	1	4	0	1	4	1
P088	Anaemic	0.04	-0.33	0.29	-0.45	-0.44	-0.46	-0.04	2	1	0	1	3	0	1	2	1
P089	Anaemic	0.66	-0.13	1.46	0.38	0.33	0.36	0.62	4	1	0	1	5	0	1	4	4
P090	Anaemic	0.06	0.4	1.27	-0.08	0.32	0.13	0.82	2	1	0	1	2	0	1	0	2
P091	Anaemic	0.18	0.34	0.2	0.11	0	0.05	0.28	3	1	0	4	4	1	1	3	5
P092	Anaemic	0.3	0.29	0.12	0.25	-0.14	0.04	0.22	4	4	1	4	5	0	1	3	2
P093	Anaemic	-0.33	-0.15	-0.38	-0.92	-0.71	-0.83	-0.26	3	0	0	1	4	0	3	2	1
P094	Anaemic	-3.26	-1.55	-3.72	-2.27	-1.15	-1.71	-2.62	2	1	0	1	2	1	1	0	4
P095	Anaemic	-0.52	-0.17	-1.23	-0.99	-0.79	-0.9	-0.68	4	0	0	1	5	0	1	4	1
P096	Anaemic	-0.6	0.17	0.68	0.67	-0.12	0.26	0.42	2	0	0	1	4	1	1	2	5
P097	Anaemic	0.25	0.74	1	0.59	0.21	0.4	0.88	2	1	0	1	3	0	1	0	4
P098	Anaemic	-0.2	0.35	0.82	0.19	0.1	0.15	0.58	2	1	0	1	2	1	1	1	1
P099	Anaemic	-0.23	-0.03	-1	-1.09	-0.42	-0.75	-0.49	2	1	0	4	4	1	1	0	1
P100	Anaemic	0.71	-0.69	0.6	0.09	0.4	0.26	-0.09	2	1	0	1	3	0	1	1	1
P102	Anaemic	0.24	-0.06	0.66	-0.06	-0.23	-0.15	0.28	3	1	0	1	4	1	1	3	2
P103	Anaemic	-0.23	-0.1	-1.24	-0.46	-0.69	-0.6	-0.65	3	1	0	1	3	0	1	1	2
P104	Anaemic	0.13	-0.41	-0.61	-0.48	-0.53	-0.52	-0.52	2	2	0	1	4	1	1	0	4
P105	Anaemic	-0.34	-2.89	-0.83	-0.09	-0.46	-0.29	-1.98	3	1	0	3	4	1	1	2	1
P106	Anaemic	0.25	0.07	0.78	0.57	0.3	0.44	0.41	4	0	0	1	5	0	1	4	2
P107	Anaemic	0.25	0.47	0.62	0.33	0.49	0.42	0.55	3	2	1	4	4	1	1	2	5
P108	Anaemic	-0.19	-0.31	-0.03	0.02	-0.4	-0.21	-0.19	2	1	1	5	3	1	1	1	4
P109	Anaemic	0.25	-0.13	-0.17	0.1	-0.31	-0.12	-0.15	1	1	0	1	3	0	2	0	3
P110	Anaemic	-0.08	0.11	0.33	-0.21	-0.28	-0.25	0.21	2	1	0	1	3	0	1	1	1
P111	Anaemic	0.22	-0.44	0.43	-0.41	-0.28	-0.35	-0.04	4	1	0	1	5	0	1	4	3
P112	Anaemic	0.48	-0.14	-0.29	0.08	-0.32	-0.14	-0.22	4	1	1	1	5	0	1	4	4
P113	Anaemic	0.45	0.04	0.89	-0.06	-0.08	-0.07	0.44	3	1	1	4	4	1	1	2	5
P114	Anaemic	0.16	0.69	0.49	0.71	0.39	0.55	0.61	3	1	0	1	4	1	1	3	3
P115	Anaemic	0.18	0.63	1.16	0.92	0.36	0.64	0.9	3	1	1	2	3	1	1	3	5
P116	Anaemic	0.64	0.46	1.01	1.43	0.63	1.02	0.73	4	1	0	1	5	0	1	5	3
P117	Anaemic	0.47	-0.46	0.33	0.04	-0.03	0	-0.09	2	1	0	1	2	0	1	1	1
P119	Anaemic	-0.24	0.48	1.04	0.83	0.52	0.68	0.76	3	1	1	1	4	1	1	3	5
P120	Anaemic	0.95	-0.19	0.13	1.3	0.45	0.87	-0.04	2	1	0	1	3	0	1	1	4
P121	Anaemic	0.02	-0.57	0.56	-0.17	0.05	-0.05	-0.05	2	1	0	1	3	0	1	1	2
P122	Anaemic	0.08	0.77	0.54	0.43	0.19	0.31	0.67	4	1	0	1	4	0	1	3	3
P123	Anaemic	0	0.52	0.94	0.81	0.34	0.57	0.73	3	2	0	2	3	1	1	2	5
P124	Anaemic	0.63	-0.16	0.67	0.38	0.89	0.66	0.23	1	2	0	2	2	0	1	1	2
P125	Anaemic	0.21	-0.41	-0.16	0	-0.03	-0.01	-0.3	2	1	1	2	3	0	1	0	4
P126	Anaemic	0.07	-0.43	0.33	0.06	0.32	0.2	-0.08	3	0	0	4	4	1	1	1	5
P127	Anaemic	-0.04	-0.46	-0.36	0.02	0.01	0.01	-0.43	3	1	0	1	3	0	1	1	3
P128	Anaemic	0	-0.25	0.06	0.09	0.1	0.09	-0.1	4	1	0	1	3	1	2	0	2
P129	Anaemic	0.44	0.44	0.34	0.45	0.05	0.24	0.4	3	1	0	1	4	0	1	3	3
P130	Anaemic	-0.17	-0.56	0.97	1.16	0.19	0.66	0.15	2	1	0	5	3	0	3	2	4
P131	Anaemic	0.26	0.23	0.18	0.59	0.33	0.46	0.21	3	1	0	4	4	1	1	2	5
P132	Anaemic	-0.26	0.32	0.45	0.24	0.68	0.49	0.39	2	2	0	4	3	1	1	0	4
P133	Anaemic	-0.34	-0.64	-0.56	-0.22	-0.79	-0.53	-0.62	4	1	0	1	4	1	1	2	5
P134	Anaemic	-0.18	-1.72	1.02	0.99	0.43	0.71	-0.46	4	1	0	3	4	1	1	1	5
P135	Anaemic	-0.24	-0.51	-0.6	-0.17	-0.23	-0.21	-0.56	3	0	0	4	4	1	1	3	4
P136	Anaemic	-0.39	0.32	0.14	-0.69	-0.55	-0.63	0.24	2	1	0	1	3	0	1	1	3
P137	Anaemic	0.05	0.45	0.84	0.92	0.35	0.63	0.64	1	1	0	1	2	0	3	0	1
P139	Anaemic	0.06	0.14	0.8	0.99	0.14	0.55	0.46	3	1	1	1	4	1	1	2	1
P140	Anaemic	-0.45	-0.18	0.23	-0.62	-0.51	-0.57	0.01	2	2	0	2	4	0	1	2	5
P141	Anaemic	-0.67	-1.53	-1.11	-0.79	-1.16	-1.01	-1.37	3	1	0	2	4	1	1	2	3
P142	Anaemic	0.01	-0.21	0.37	0.32	0.07	0.19	0.06	2	2	0	4	3	1	1	1	5
P144	Anaemic	-0.45	-0.59	-0.48	-0.31	-0.3	-0.31	-0.55	1	1	0	1	2	1	1	1	3
P146	Anaemic	0.67	0.17	1.11	1.78	0	0.85	0.62	4	1	0	1	4	0	1	2	1
P147	Anaemic	0.24	0.29	0.15	0.14	-0.37	-0.13	0.23	4	1	0	1	4	0	1	3	4
P151	Anaemic	-0.33	-0.5	-0.39	0.05	-0.37	-0.17	-0.46	2	4	1	4	3	1	1	0	3
P152	Anaemic	-0.04	0.41	0.54	-0.09	0.1	0.02	0.48	3	1	0	1	4	1	1	2	5
P153	Anaemic	-0.49	-0.48	-0.8	-0.21	-0.1	-0.15	-0.64	2	4	1	4	3	1	3	0	3
P154	Anaemic	-0.03	0.16	0.24	0.22	0.08	0.15	0.2	3	1	0	4	4	1	1	2	5
P155	Anaemic	-0.34	0.44	0.03	0.46	-0.23	0.1	0.26	4	1	1	2	4	1	1	4	4
P157	Anaemic	-0.2	-0.52	-0.15	-0.59	-0.24	-0.41	-0.36	2	1	0	1	3	0	3	2	3
P158	Anaemic	-0.16	-0.53	0.07	-0.22	0	-0.11	-0.26	4	1	0	1	5	0	1	3	1
P160	Anaemic	-0.25	-0.14	0.14	-0.07	-0.34	-0.22	-0.01	2	1	0	1	3	0	1	1	2
P161	Anaemic	-0.43	-0.32	-0.9	-0.22	-0.45	-0.35	-0.6	2	2	0	3	3	0	1	1	4
P162	Anaemic	0.38	0.27	0.66	0.38	0.1	0.23	0.46	2	1	0	1	3	1	1	2	1
P163	Anaemic	-0.65	-0.98	-0.78	-0.64	-0.36	-0.5	-0.91	4	1	0	2	4	1	1	3	4
P164	Anaemic	0.11	0.62	0.66	0.56	0.38	0.47	0.65	3	0	0	1	4	0	1	2	2
P166	Anaemic	0.09	-0.08	0.4	0.14	0.11	0.13	0.15	2	2	0	4	4	1	1	1	3
P167	Anaemic	-0.23	0.15	-0.43	-0.27	-0.11	-0.19	-0.12	5	0	0	1	5	0	1	5	4
P168	Anaemic	-0.23	0.15	1.2	0.31	-0.59	-0.17	0.65	3	1	0	1	3	0	1	4	1
P169	Anaemic	0.28	0.54	-0.03	-0.42	0	-0.2	0.28	2	2	0	4	3	1	1	1	4
P171	Anaemic	-0.15	-0.3	-0.41	-0.17	-0.05	-0.11	-0.36	4	1	0	1	4	0	1	3	3
P172	Anaemic	0.07	0.52	1.13	0.47	0.34	0.4	0.82	4	1	0	1	3	0	1	1	2
P173	Anaemic	0.11	-0.06	-0.38	-0.27	-0.35	-0.32	-0.21	1	1	0	1	2	0	1	0	3
P174	Anaemic	-0.84	-0.14	-0.15	-0.13	-0.76	-0.48	-0.15	3	1	0	1	3	0	1	1	2
P175	Anaemic	-0.41	-0.27	-0.65	-0.48	-0.26	-0.38	-0.46	3	1	0	1	3	0	1	1	4
P177	Anaemic	-0.37	0.04	-0.5	-0.18	-0.14	-0.17	-0.21	4	1	0	1	5	0	1	4	4
P178	Anaemic	0.39	0.72	0.37	-0.24	0.19	-0.01	0.57	3	1	0	2	2	1	1	2	5
P179	Anaemic	0.01	-0.32	-0.76	-0.51	-0.54	-0.54	-0.54	4	1	0	1	5	0	3	4	3
P181	Anaemic	-0.5	-0.51	-0.79	-0.05	-0.32	-0.2	-0.66	4	1	0	1	5	1	1	4	3
P182	Anaemic	-0.43	-1.08	0.08	-1.39	-0.86	-1.13	-0.55	4	1	0	1	5	0	1	5	1
P183	Anaemic	-0.43	-0.22	-0.25	-0.3	-0.49	-0.41	-0.24	2	1	0	1	3	0	3	1	2
P184	Anaemic	0.32	0.32	1.45	0.69	-0.01	0.33	0.86	4	1	0	1	4	1	1	2	5
P185	Anaemic	-0.37	-1.03	-0.45	-0.29	-0.28	-0.29	-0.78	5	1	0	0	5	0	1	5	2
P186	Anaemic	0	0.52	1.26	0.7	0.06	0.37	0.88	2	1	0	2	2	0	1	0	2
P187	Anaemic	-0.24	0.05	0.05	-0.71	-0.23	-0.46	0.05	5	1	0	1	5	0	1	5	4
P188	Anaemic	-0.12	-0.49	-0.06	-0.06	-0.51	-0.3	-0.3	2	1	0	1	4	0	1	5	1
P189	Anaemic	-0.42	-0.96	-0.38	-0.32	-0.49	-0.42	-0.71	1	1	0	1	2	0	1	0	3
P190	Anaemic	0.08	-0.2	0.59	-0.34	-0.47	-0.41	0.17	4	0	0	1	5	0	1	4	1
